# Supplementary material for: Crystallographic Studies Evidencing the High Energy Tolerance to Disrupting the Interface Disulfide Bond of Thioredoxin 1 from White Leg Shrimp Litopenaeus vannamei
Source: Molecules. 2014 Dec 15;19(12):21113–26. doi: 10.3390/molecules191221113 (PMC6270739; doi:10.3390/molecules191221113)
Supplement: Supplementary file 1 [file molecules-19-21113-s001.zip]

Archive with 2 entries (2 files):
- molecules-67560-supplementary video.pptx
- molecules-67560-Supplementary materials.pdf
